# Supplementary material for: Assessing the causal effects of Eubacterium and Rumphococcus on constipation: a Mendelian randomized study
Source: Front Microbiol. 2024 Jul 31;15:1376232. doi: 10.3389/fmicb.2024.1376232 (PMC11324052; doi:10.3389/fmicb.2024.1376232)
Supplement: Supplementary file 1 [file Data_Sheet_1.CSV]

id.exposure	id.outcome	outcome	exposure	method	nsnp	b	se	pval	lo_ci	up_ci	or	or_lci95	or_uci95
kk6U3A	finn-b-K11_CONSTIPATION	Constipation || id:finn-b-K11_CONSTIPATION	genus..Eubacteriumcoprostanoligenesgroup.id.11375	MR Egger	59	-0.151734297864685	0.16834805946591	0.371214605986106	-0.481696494417868	0.178227898688498	0.859216546085479	0.617734519190903	1.19509765138916
kk6U3A	finn-b-K11_CONSTIPATION	Constipation || id:finn-b-K11_CONSTIPATION	genus..Eubacteriumcoprostanoligenesgroup.id.11375	Weighted median	59	-0.074456916355319	0.0451888599102244	0.0994177379040209	-0.163027081779359	0.0141132490687207	0.928247465481468	0.849568180285032	1.01421331114789
kk6U3A	finn-b-K11_CONSTIPATION	Constipation || id:finn-b-K11_CONSTIPATION	genus..Eubacteriumcoprostanoligenesgroup.id.11375	Inverse variance weighted	59	-0.0959353166251219	0.0329788348948045	0.00362590872054943	-0.160573833018939	-0.0312968002313051	0.908522780487741	0.851654940995187	0.969187875198203
kk6U3A	finn-b-K11_CONSTIPATION	Constipation || id:finn-b-K11_CONSTIPATION	genus..Eubacteriumcoprostanoligenesgroup.id.11375	Simple mode	59	-0.182588902794214	0.0970757201934969	0.0650099133217198	-0.372857314373468	0.00767950878503973	0.833110574777915	0.688763502484841	1.00770907184076
kk6U3A	finn-b-K11_CONSTIPATION	Constipation || id:finn-b-K11_CONSTIPATION	genus..Eubacteriumcoprostanoligenesgroup.id.11375	Weighted mode	59	-0.054123519056172	0.0953732033102263	0.572570190159786	-0.241054997544215	0.132807959431872	0.947315087809384	0.785798408217209	1.14203066105377
