# Supplementary material for: Assessing the causal effects of Eubacterium and Rumphococcus on constipation: a Mendelian randomized study
Source: Front Microbiol. 2024 Jul 31;15:1376232. doi: 10.3389/fmicb.2024.1376232 (PMC11324052; doi:10.3389/fmicb.2024.1376232)
Supplement: Supplementary file 2 [file Data_Sheet_2.CSV]

id.exposure	id.outcome	outcome	exposure	method	nsnp	b	se	pval	lo_ci	up_ci	or	or_lci95	or_uci95
moLM5X	finn-b-K11_CONSTIPATION	Constipation || id:finn-b-K11_CONSTIPATION	genus.Ruminococcus2.id.11374	MR Egger	33	0.027268697941404	0.102563468676158	0.79209851306182	-0.173755700663867	0.228293096546675	1.02764389146773	0.840502206710096	1.2564535336612
moLM5X	finn-b-K11_CONSTIPATION	Constipation || id:finn-b-K11_CONSTIPATION	genus.Ruminococcus2.id.11374	Weighted median	33	0.122949655184085	0.0511039007674214	0.0161337339787801	0.0227860096799392	0.223113300688231	1.13082748821264	1.02304759383988	1.24996218728946
moLM5X	finn-b-K11_CONSTIPATION	Constipation || id:finn-b-K11_CONSTIPATION	genus.Ruminococcus2.id.11374	Inverse variance weighted	33	0.0716130174571836	0.035149758621094	0.0416131096520829	0.00271949055983946	0.140506544354528	1.07423955166351	1.00272319172863	1.15085661115388
moLM5X	finn-b-K11_CONSTIPATION	Constipation || id:finn-b-K11_CONSTIPATION	genus.Ruminococcus2.id.11374	Simple mode	33	0.179765104673127	0.092527917173267	0.0608804098477094	-0.00158961298647661	0.36111982233273	1.1969361753841	0.998411649779055	1.4349353878835
moLM5X	finn-b-K11_CONSTIPATION	Constipation || id:finn-b-K11_CONSTIPATION	genus.Ruminococcus2.id.11374	Weighted mode	33	0.183737289731748	0.111384593728403	0.108813611828871	-0.0345765139759211	0.402051093439417	1.20170008267291	0.966014423254387	1.49488770967947
